# Supplementary material for: Engineered Saccharomyces cerevisiae for the De Novo Biosynthesis of (−)-Menthol
Source: J Fungi (Basel). 2022 Sep 19;8(9):982. doi: 10.3390/jof8090982 (PMC9503987; doi:10.3390/jof8090982)
Supplement: Supplementary file 1 [file jof-08-00982-s001.zip]

Archive with 1 entries (1 files):
- jof-1911259-supplementary.pdf
